# Supplementary material for: The quantitative measure and statistical distribution of fame
Source: PLoS One. 2018 Jul 6;13(7):e0200196. doi: 10.1371/journal.pone.0200196 (PMC6034871; doi:10.1371/journal.pone.0200196)
Supplement: S1 Spreadsheet — The spreadsheet contains all individual responses to the fame survey. The first page contains the list of twenty deceased individuals of high renown, each identified by a number ID. Each of the 50 survey subjects was presented with 50 pairs of names from this list and asked to select the more familiar name in each pair. The second page contains the response data. The first column gives the subject number. The second and third columns indicate the ID of the winner (more familiar) and loser (less familiar) in each pairwise comparison of names. Because “No preference” responses have been removed, fewer than fifty responses are recorded for some subjects. (XLSX) [file pone.0200196.s001.xlsx]

## Sheet: Sheet2
										Number	Celebrity
										1	Elie Wiesel
										2	Vanity
										3	Muhammad Ali
										4	Fidel Castro
										5	Nancy Reagan
										6	Afeni Shakur
										7	Juan Gabriel
										8	Gene Wilder
										9	Alan Rickman
										10	John Glenn
										11	George Michael
										12	Prince
										13	Keith Emerson
										14	Bill Paxton
										15	Harper Lee
										16	Christina Grimmie
										17	Kimbo Slice
										18	Debbie Reynolds
										19	Arnold Palmer
										20	Phife Dawg

## Sheet: Data
Survey No.	Winner	Loser
1	4	7
	5	8
	0	0
	7	10
	0	0
	12	9
	0	0
	0	0
	12	15
	0	0
	17	14
	0	0
	0	0
	17	20
	0	0
	0	0
	3	20
	4	1
	5	2
	3	6
	12	11
	3	18
	0	0
	0	0
	5	2
	4	3
	5	9
	0	0
	0	0
	7	10
	0	0
	3	16
	5	8
	0	0
	3	19
	12	20
	5	2
	17	8
	4	1
	7	9
	17	11
2	12	16
	17	13
	17	1
	3	19
	4	20
	5	1
	6	2
	7	3
	4	8
	5	9
	6	10
	7	11
	12	8
	17	11
	12	18
	12	13
	7	5
	5	10
	4	17
	4	5
	5	9
	7	19
	4	9
	3	9
	12	6
	3	5
	7	6
	6	2
	17	1
	12	10
	5	10
3	15	17
	18	16
	19	17
	18	20
	1	19
	1	3
	4	2
	3	5
	4	6
	5	7
	8	6
	9	7
	8	10
	11	9
	10	12
	11	13
	14	12
	15	13
	14	16
	6	7
	14	3
	15	3
	10	14
	15	16
	18	19
	14	7
	1	4
	11	15
	10	19
	18	13
	12	17
	4	5
	1	8
	10	4
	15	20
	10	11
	14	2
	1	2
	11	2
	15	17
	14	3
	11	20
	9	10
	4	3
	8	17
	8	11
4	3	15
	4	16
	10	2
	3	11
	12	4
	5	13
	15	7
	10	18
	19	11
	12	20
	20	1
	3	4
	4	8
	10	7
	19	20
	15	2
	19	11
	15	7
	11	14
	4	14
	3	20
	4	1
	12	18
	4	14
	10	8
	4	20
	4	8
	10	9
	3	12
	12	6
	15	20
	12	7
	19	3
5	17	14
	18	15
	19	16
	17	20
	19	2
	3	20
	4	1
	3	6
	4	7
	8	5
	9	6
	12	9
	12	15
	12	1
	4	9
	12	2
	9	14
	17	15
	3	7
	9	2
	4	6
	19	13
	17	14
	19	1
	9	10
6	3	16
	4	17
	18	5
	19	6
	1	8
	9	2
	3	10
	4	11
	12	5
	14	7
	8	15
	9	16
	18	11
	12	19
	1	14
	1	4
	4	7
	4	13
	5	15
	19	6
	4	16
	12	14
	9	11
	14	13
	19	13
	5	15
	3	5
	14	10
	8	16
	9	14
	12	13
	18	11
	3	19
	13	11
	13	11
	11	15
	5	20
	3	2
	9	8
7	8	13
	9	14
	15	10
	16	11
	12	17
	18	13
	14	19
	15	20
	16	1
	17	2
	18	3
	4	19
	5	20
	1	6
	7	2
	3	8
	9	4
	5	10
	11	6
	12	7
	19	20
	3	4
	14	2
	18	11
	8	10
	15	14
	11	7
	12	3
	1	6
	16	5
	9	14
	15	8
	8	14
	9	15
	7	1
	9	6
	4	17
	18	9
	16	8
	8	17
	16	8
	16	5
	7	19
	9	14
	16	17
	18	4
	11	20
	12	18
	9	4
	15	17
8	4	8
	5	9
	11	7
	12	8
	11	15
	16	12
	16	20
	3	19
	4	20
	5	1
	3	7
	3	2
	3	14
	4	10
	3	10
	12	19
	12	14
	11	20
	5	10
	15	17
	15	18
	16	20
	3	18
	3	4
	3	5
9	3	7
	4	8
	11	7
	12	8
	9	13
	15	11
	12	16
	17	13
	16	20
	10	14
	9	11
	3	10
	12	5
	9	13
	19	5
	3	2
	12	13
	19	2
	15	2
	19	18
	4	8
	19	7
	12	18
	9	7
	3	18
	15	20
	9	6
10	4	1
	7	4
	12	9
	14	11
	7	16
	14	3
	14	15
	4	3
	7	5
	12	15
	4	5
	12	15
	4	6
	14	9
	4	13
	4	8
11	5	16
	7	18
	19	8
	1	10
	11	2
	3	12
	4	13
	5	14
	15	6
	7	16
	9	18
	19	10
	11	20
	12	1
	3	14
	4	15
	3	4
	2	8
	7	11
	5	4
	19	14
	10	19
	3	15
	12	15
	12	4
	3	6
	5	2
	7	10
	3	20
	7	6
	11	1
	11	19
	3	17
	7	6
12	9	20
	11	2
	3	12
	4	13
	14	5
	7	16
	9	18
	11	20
	12	1
	3	14
	4	15
	5	16
	7	18
	7	16
	3	11
	3	15
	3	13
	7	14
	12	15
	5	15
	14	8
	12	16
	5	8
	5	8
	12	5
	4	16
	3	6
	5	11
	2	9
	3	16
	9	20
	14	16
	9	14
13	19	14
	15	20
	2	17
	3	18
	4	19
	5	20
	2	7
	3	8
	9	4
	5	10
	12	7
	9	14
	15	10
	11	16
	12	17
	12	7
	9	8
	15	12
	9	3
	19	20
	15	16
	15	3
	2	5
	4	17
	4	14
	4	15
	15	17
	3	11
	9	8
	4	6
	19	1
	19	14
	4	19
	16	12
14	3	18
	4	19
	5	20
	3	8
	4	9
	5	10
	11	6
	12	7
	8	13
	9	14
	11	16
	12	17
	14	19
	15	20
	5	15
	14	6
	4	5
	3	19
	4	2
	4	10
	12	1
	4	7
	11	5
	3	8
	11	2
	9	20
	3	18
	8	19
	3	19
	15	13
	8	17
	12	7
	11	20
	8	16
15	19	10
	12	1
	3	14
	5	16
	12	3
	5	2
	5	14
	3	1
	12	4
	5	19
	19	1
	12	13
16	15	10
	17	12
	13	18
	15	20
	1	16
	17	2
	3	18
	1	6
	3	8
	9	4
	10	5
	13	8
	17	20
	11	1
	17	2
	1	19
	11	18
	3	5
	1	4
	3	13
	9	20
	5	6
	11	14
	9	13
	11	12
	15	2
	10	18
	9	5
	3	7
	15	16
17	11	19
	20	12
	1	13
	2	14
	3	15
	4	16
	5	17
	6	18
	19	7
	20	8
	1	9
	10	2
	3	11
	12	4
	5	13
	6	14
	15	7
	8	16
	9	17
	20	7
	15	17
	20	1
	8	14
	5	6
	15	13
	12	14
	1	7
	5	10
	15	18
	15	6
	3	17
	3	12
	11	10
	20	9
	20	1
	12	14
	1	17
	20	2
	5	14
	6	7
	4	7
	1	8
18	12	17
	18	13
	19	14
	15	20
	18	3
	4	19
	5	20
	4	9
	5	10
	12	7
	15	10
	5	15
	5	1
	4	3
	4	6
	12	3
	5	19
	4	1
	15	13
	5	12
	5	16
	18	8
	18	9
19	4	15
	5	16
	17	6
	9	20
	10	1
	11	12
	3	12
	4	13
	5	14
	17	8
	9	18
	10	19
	11	20
	12	1
	14	3
	3	8
	12	10
	5	2
	17	1
	11	14
	12	5
	3	14
	12	2
	4	2
	9	1
	17	13
	11	18
	3	11
	3	12
	17	19
	11	20
	3	6
	12	11
	11	14
	4	19
	12	9
	17	10
	12	11
20	17	19
	20	18
	19	1
	20	2
	3	1
	4	2
	3	5
	4	6
	5	7
	12	10
	11	13
	12	14
	15	13
	17	15
	19	9
	4	15
	4	7
	12	6
	4	5
	20	19
	17	15
	4	8
	4	1
	12	16
	15	13
	3	11
	4	3
	19	6
	19	8
	17	20
21	3	7
	8	4
	5	9
	10	6
	7	11
	8	12
	10	14
	15	11
	14	18
	19	15
	18	2
	19	3
	4	20
	5	1
	5	16
	15	14
	7	11
	7	17
	14	6
	10	5
	8	11
	5	20
	11	2
	18	20
	19	9
	11	1
	5	7
	15	2
	8	18
	3	15
	8	16
	15	18
	3	5
22	8	13
	9	14
	11	16
	12	17
	18	13
	15	20
	1	16
	2	17
	5	20
	1	6
	2	7
	11	6
	12	7
	4	17
	11	20
	5	7
	19	14
	9	20
	12	16
	5	7
	12	7
	18	9
	5	17
	5	14
	12	17
	3	17
	8	17
	12	9
	15	16
	8	9
	12	20
23	3	4
	5	4
	5	6
	12	11
	12	13
	18	17
	19	18
	19	20
	2	1
	3	2
	3	9
	18	11
	5	8
	3	10
	18	1
	3	6
	19	14
	18	13
	4	16
	4	17
	2	17
	4	17
	19	17
	12	18
	12	18
	18	1
	4	15
	3	13
	9	8
	4	13
24	10	13
	11	14
	15	12
	15	18
	19	16
	18	1
	19	2
	3	20
	4	1
	5	2
	3	6
	4	7
	5	8
	10	7
	11	8
	12	9
	18	16
	10	17
	18	9
	12	7
	19	15
	15	8
	11	20
	11	7
	4	2
	10	2
	19	1
	5	1
	10	3
	15	1
	8	16
	9	1
	5	12
	18	17
	10	20
	5	11
	16	7
	10	13
	19	4
	15	12
	18	9
	4	8
25	4	20
	5	1
	3	7
	4	8
	5	9
	10	6
	11	7
	12	8
	14	10
	11	15
	12	16
	17	13
	14	18
	15	19
	17	1
	3	19
	10	17
	19	12
	4	9
	19	16
	4	12
	11	10
	14	20
	19	9
	10	5
	12	16
	11	20
	3	20
	12	11
	19	11
	11	9
	3	17
	10	6
	14	8
	4	6
	4	7
	10	18
	4	9
26	5	13
	14	6
	15	7
	8	16
	9	17
	10	18
	19	11
	1	13
	14	2
	3	15
	4	16
	18	6
	19	7
	10	2
	3	11
	11	2
	11	2
	19	18
	9	16
	3	13
	9	6
	4	17
	10	7
	9	18
	13	18
	9	20
	19	14
	20	14
	14	11
	20	6
	1	11
	14	11
27	16	9
	17	10
	18	11
	12	19
	2	15
	3	16
	4	17
	18	5
	2	9
	3	10
	4	11
	12	5
	2	14
	18	6
	16	9
	16	13
	3	20
	17	2
	12	13
	12	9
	3	9
	12	10
	17	15
	2	18
	16	20
	2	15
	4	11
	4	9
	16	8
	17	13
	2	15
	4	6
	2	19
28	15	7
	16	8
	9	17
	18	10
	19	11
	12	20
	1	13
	14	2
	15	3
	4	16
	5	17
	18	6
	19	7
	9	1
	11	3
	4	12
	5	13
	18	2
	11	17
	5	14
	15	11
	9	20
	16	14
	19	7
	11	20
	5	2
	16	19
	16	6
	5	7
	12	17
	12	6
	16	14
	9	10
	14	6
	15	19
	14	6
	4	3
	12	3
	15	19
	14	10
	18	11
	1	7
29	7	8
	12	11
	12	13
	17	16
	17	18
	19	18
	19	20
	1	20
	1	2
	3	2
	4	5
	5	6
	7	6
	3	19
	3	7
	10	18
	12	13
	1	14
	1	11
	17	5
	12	19
	1	2
	1	14
	3	12
	3	2
	3	5
	3	14
	3	1
	3	20
	6	16
	12	9
	6	11
	6	20
30	19	4
	3	8
	9	4
	11	6
	12	7
	8	13
	9	14
	15	10
	11	16
	12	17
	18	13
	19	14
	15	20
	17	2
	18	3
	12	6
	11	16
	11	3
	19	17
	19	14
	11	20
	3	4
	8	6
	9	7
	2	14
	9	6
	3	7
	12	6
	12	6
	18	1
	3	19
	19	17
	11	3
	9	4
	12	3
	11	5
	9	14
	17	7
31	12	14
	19	17
	19	1
	3	1
	4	2
	3	5
	4	6
	5	7
	8	6
	12	10
	4	17
	3	17
	4	17
	3	18
	4	7
	5	7
	3	18
	5	15
	12	14
	12	18
	19	9
	19	6
32	4	15
	16	5
	17	6
	18	7
	8	19
	9	20
	10	1
	11	2
	3	12
	4	13
	5	14
	15	6
	16	7
	8	17
	9	18
	10	19
	11	20
	12	1
	3	14
	4	18
	8	12
	5	11
	9	15
	3	14
	4	18
	11	13
	4	1
	9	16
	12	2
	4	15
	11	6
	16	19
	18	2
	4	15
	16	14
	9	11
	18	13
	11	14
	15	6
	8	12
	18	17
	19	18
	1	17
	1	2
	1	6
	9	7
	11	19
33	5	8
	9	6
	7	10
	11	8
	12	9
	10	13
	11	14
	12	15
	16	13
	18	15
	16	19
	18	1
	3	20
	4	1
	5	2
	3	6
	4	7
	11	18
	10	13
	12	9
	18	10
	9	15
	18	10
	5	10
	18	2
	5	18
	18	15
	3	19
	8	20
	18	13
	10	1
	5	13
	11	15
	12	13
	9	5
	9	1
	13	20
	5	18
	1	17
	3	18
	12	14
	9	13
34	19	16
	17	20
	19	2
	3	20
	4	1
	5	2
	3	6
	4	7
	5	8
	11	8
	12	9
	11	14
	12	15
	17	14
	17	1
	17	1
	11	19
	17	7
	12	15
	17	9
	11	18
	4	3
	17	15
	5	16
	12	9
	4	8
	14	5
35	5	14
	15	6
	8	17
	18	9
	19	10
	11	20
	12	1
	3	14
	4	15
	5	16
	17	6
	18	7
	19	8
	10	1
	3	12
	4	13
	19	12
	15	14
	16	20
	19	13
	10	14
	8	9
	5	8
	10	1
	17	12
	10	9
	17	20
	19	11
	15	12
	17	20
	10	8
	19	1
	10	4
	11	2
	18	14
	3	9
	3	11
	5	17
	11	18
36	18	1
	3	20
	4	1
	5	2
	3	6
	4	7
	8	5
	9	6
	10	7
	11	8
	12	9
	10	13
	11	14
	12	15
	14	17
	18	15
	5	2
	10	17
	9	10
	11	3
	3	18
	13	6
	18	2
	10	5
	9	7
	11	18
	8	6
	9	18
	5	12
	10	18
	18	15
	11	8
	11	5
	9	2
	3	9
	18	8
	3	12
	18	7
	3	1
	14	10
37	12	6
	8	14
	15	9
	16	10
	11	17
	18	12
	19	13
	15	1
	2	16
	3	17
	4	18
	19	5
	2	8
	3	9
	4	10
	5	11
	18	14
	18	10
	3	2
	15	7
	11	14
	15	11
	19	10
	3	8
	5	14
	16	5
	9	12
	15	14
	2	7
	8	17
	15	4
	19	3
	18	20
	18	1
	18	11
	2	20
	19	12
	9	7
	15	1
	19	8
38	3	13
	4	14
	5	15
	16	6
	19	9
	11	1
	12	2
	3	13
	4	14
	5	15
	16	6
	19	9
	11	1
	12	2
	19	13
	12	4
	16	19
	12	6
	5	7
	19	18
	16	19
	4	11
	19	13
	19	2
	3	11
	18	5
	5	6
	16	1
	18	17
	12	4
	16	11
39	11	10
	12	11
	12	13
	15	14
	15	16
	3	2
	4	3
	4	5
	4	5
	15	17
	11	17
	12	11
	12	5
	3	2
	12	13
	4	3
	4	10
	3	20
	10	18
	12	5
	11	17
	3	15
40	17	18
	19	18
	19	20
	3	2
	4	3
	4	5
	5	6
	8	7
	9	8
	9	10
	11	10
	12	11
	12	13
	17	16
	19	2
	18	2
	8	3
	11	20
	8	5
	9	15
	8	17
	9	15
	3	20
	3	2
	18	10
	12	10
	12	6
	8	10
	19	14
	9	5
	18	1
	5	13
	11	2
	9	18
41	3	12
	4	13
	5	14
	8	17
	9	18
	11	20
	12	1
	3	14
	4	15
	5	16
	19	8
	9	20
	11	2
	10	1
	15	1
	15	20
	19	11
	5	6
	8	16
	3	12
	9	15
	10	13
	3	10
	9	7
	18	15
	5	16
	9	8
	5	19
	8	18
	12	10
	10	6
	4	20
	18	1
	15	7
	4	13
	11	20
	12	6
42	19	17
	18	20
	1	19
	3	1
	4	2
	3	5
	4	6
	5	7
	8	6
	9	7
	8	10
	11	9
	12	10
	11	13
	12	14
	15	13
	15	17
	18	16
	3	8
	8	18
	1	17
	15	5
	5	20
	12	7
	4	1
	15	18
	3	1
	12	13
	1	11
	19	14
	3	18
	8	5
	12	13
	15	2
	4	20
	3	19
	18	10
	4	17
	5	2
	1	11
	11	20
43	4	12
	5	13
	7	15
	9	17
	10	18
	12	20
	1	13
	4	16
	5	17
	18	6
	7	19
	9	1
	10	2
	12	17
	12	19
	18	11
	10	16
	7	17
	7	17
	10	11
	2	15
	5	8
	12	14
	9	8
	10	8
	11	19
	5	7
	10	12
	12	6
	18	2
	9	2
	12	11
	5	16
	10	12
44	5	2
	3	6
	4	7
	9	6
	10	7
	8	11
	9	12
	10	13
	14	17
	19	16
	18	1
	19	2
	3	20
	4	1
	4	19
	10	6
	18	11
	11	6
	9	12
	15	1
	8	11
	8	2
	5	17
	8	2
	8	16
	4	19
	5	7
	4	20
	14	6
	3	11
	9	15
	5	11
	5	17
	14	17
	10	16
	14	7
	15	17
	12	16
	11	2
45	14	18
	19	15
	18	2
	3	19
	4	20
	5	1
	3	7
	8	4
	5	9
	10	6
	11	7
	12	8
	14	10
	11	15
	12	16
	10	7
	3	16
	3	6
	11	20
	18	6
	19	13
	12	17
	19	2
	12	6
	4	17
	8	9
	14	17
	5	7
	3	14
	12	4
	3	10
	12	19
	10	17
	8	16
	11	8
	18	15
	14	7
	12	9
	4	16
46	15	7
	16	8
	10	18
	19	11
	12	20
	15	3
	16	4
	19	7
	10	2
	3	11
	12	4
	15	14
	12	8
	3	2
	12	20
	4	7
	19	8
	4	6
	3	8
	12	16
	12	2
	10	13
	15	5
	4	13
	19	18
	15	14
	12	5
	15	2
	12	11
47	13	20
	14	1
	2	15
	3	16
	4	17
	5	18
	19	6
	8	1
	10	3
	11	4
	12	5
	14	7
	8	15
	10	17
	11	18
	12	19
	3	2
	4	2
	1	7
	2	11
	3	13
	18	20
	12	20
	12	11
	10	2
	18	2
	8	13
	18	17
	19	4
	18	6
	12	11
	5	11
	10	9
	14	15
	11	7
	12	4
	14	12
	8	15
	8	10
48	18	14
	19	15
	18	2
	19	3
	4	20
	5	1
	4	8
	5	9
	10	6
	12	8
	13	9
	10	14
	15	11
	12	16
	13	17
	14	9
	19	17
	16	10
	9	20
	18	20
	10	8
	5	16
	18	19
	12	3
	10	18
	5	18
	18	16
	14	6
	9	6
	15	6
	18	17
	10	8
	12	13
	10	7
	15	18
	1	15
	9	14
	9	3
	5	7
	12	8
	11	8
49	15	2
	3	16
	4	17
	5	18
	19	6
	8	1
	9	2
	3	10
	4	11
	12	5
	8	15
	9	16
	12	19
	4	15
	15	18
	12	2
	19	17
	15	20
	9	17
	12	10
	15	6
	3	7
	8	10
	3	1
	12	7
	19	20
	12	18
	19	18
	15	11
	12	1
	9	13
	8	11
	19	17
	8	17
	12	18
	19	14
50	11	19
	12	20
	3	15
	4	16
	5	17
	18	6
	19	7
	8	20
	9	1
	10	2
	3	11
	4	12
	5	13
	15	7
	8	16
	9	17
	10	18
	10	20
	9	20
	11	6
