# Supplementary material for: The quantitative measure and statistical distribution of fame
Source: PLoS One. 2018 Jul 6;13(7):e0200196. doi: 10.1371/journal.pone.0200196 (PMC6034871; doi:10.1371/journal.pone.0200196)
Supplement: S2 Spreadsheet — The spreadsheet contains fame metrics for (1) the 20 individuals in Table 1; (2) the 126 individuals in the NBC dataset; (3) the 78 individuals in the Wiki dataset; (4) the 75 individuals in the NYT 1 dataset; (5) the 72 individuals in the NYT 2 dataset. It also contains (6) the occupation codes used in the data tables (2)-(4) above. (XLSX) [file pone.0200196.s002.xlsx]

## Sheet: Table I
ID	Names	DOB	DOD	p	dp	WE	GN	GH	WV	ΔWE/Δt	ΔWV/Δt
1	Muhammad Ali	1942-01-17	2016-06-03	0.18	0.03	10909	280000	69300000	250833	60.9167	29451.2
2	Fidel Castro	1926-08-13	2016-11-25	0.17	0.03	13975	149000	39800000	110573	75.8	13684.9
3	Prince	1958-06-07	2016-04-21	0.17	0.03	10102	2520000	768000000	199107	55.8343	36595.8
4	Nancy Reagan	1921-07-06	2016-03-06	0.079	0.012	3664	23200	13200000	42626	18.8724	5904.42
5	Arnold Palmer	1929-09-10	2016-09-25	0.062	0.011	1933	112000	36300000	44455	11.2809	3667.39
6	Alan Rickman	1946-02-21	2016-01-15	0.0568694	0.00985565	3666	62000	585000	117690	20.2	16645.7
7	Harper Lee	1926-04-28	2016-02-19	0.042	0.007	4193	15100	59600000	32566	24.4186	4364.31
8	George Michael	1963-06-25	2016-12-25	0.04	0.007	7025	432000	403000000	115813	39.2337	16936.3
9	John Glenn	1921-07-18	2016-12-08	0.0374974	0.00732101	3920	84000	125000000	72615	22.8453	6406
10	Debbie Reynolds	1932-04-01	2016-12-28	0.0362699	0.00617339	2037	95900	27300000	118990	11.6536	16219.7
11	Gene Wilder	1933-06-11	2016-08-29	0.0321233	0.00620946	2303	20400	10600000	85083	14.2901	10457.9
12	Christina Grimmie	1994-03-12	2016-06-10	0.0179331	0.00412254	3071	21500	631000	206297	41.9351	10544.9
13	Bill Paxton	1955-05-17	2017-02-25	0.0178131	0.00378505	1530	1220000	30500000	166144	10.3892	11078.5
14	Kimbo Slice	1974-02-08	2016-06-06	0.0155371	0.00306414	4213	13000	540000	109950	28.7891	6900.44
15	Elie Wiesel	1928-09-30	2016-07-02	0.0152115	0.00322385	5637	8960	6560000	33537	30.9568	2699.95
16	Juan Gabriel	1950-01-07	2016-08-28	0.0120976	0.00281874	1399	41500	78600000	11594	8.60976	2611.89
17	Vanity	1959-01-04	2016-02-15	0.00808278	0.00201669	1040	1480	8970000	17233	7.01948	3020.96
18	Keith Emerson	1944-11-02	2016-03-11	0.00412082	0.00134164	1629	7170	4370000	13816	9.0663	1541.38
19	Phife Dawg	1970-11-20	2016-03-22	0.00380877	0.00119692	525	6700	459000	16783	3.54362	2578.71
20	Afeni Shakur	1947-01-10	2016-05-02	0.0028856	0.000970816	736	3220	355000	128852	4.49405	1670.61

## Sheet: NBC
Name	Occupation	DOB	DOD	WE	GN	GH
Pat Harrington Jr.	0.2	1929-08-13	2016-01-06	344	710	566000
David Bowie	0.4	1947-01-08	2016-01-10	11654	481000	63800000
Rene Angelil	0.4	1942-01-16	2016-01-14	831	11300	425000
Dan Haggerty	0.2	1942-01-19	2016-01-15	497	1860	514000
Alan Rickman	0.2	1946-02-21	2016-01-15	3666	62000	585000
Glenn Frey	0.45	1948-11-06	2016-01-18	1216	39200	451000
Abe Vigoda	0.2	1921-02-24	2016-01-26	1766	4430	411000
Paul Kantner	0.4	1941-03-17	2016-01-28	521	6240	394000
Maurice White	0.4	1941-12-19	2016-02-03	991	6680	67100000
Joe Alaskey	0.5	1952-04-17	2016-02-03	768	650	174000
Dave Mirra	0.1	1974-04-04	2016-02-04	912	2070	444000
Edgar Mitchell	0.8	1930-09-17	2016-02-04	878	8980	14500000
Antonin Scalia	0.7	1936-03-11	2016-02-13	4165	123000	452000
George Gaynes	0.2	1917-05-03	2016-02-15	481	1390	332000
Vanity	0.4	1959-01-04	2016-02-15	1040	1480	8970000
Angela Raiola	0.2	1960-06-30	2016-02-18	168	460	265000
Harper Lee	0.6	1926-04-28	2016-02-19	4193	15100	59600000
Umberto Eco	0.6	1932-01-05	2016-02-19	1242	127000	11400000
Sonny James	0.4	1928-05-01	2016-02-22	374	1150	16800000
Tony Burton	0.2	1937-03-23	2016-02-25	392	1600	22000000
George Kennedy	0.2	1925-02-18	2016-02-28	947	3520	114000000
Lee Reherman	0.2	1966-07-04	2016-03-01	288	607	50600
Joey Feek	0.4	1975-09-09	2016-03-04	100	10900	528000
Pat Conroy	0.6	1945-10-26	2016-03-04	564	6610	444000
Nancy Reagan	0.7	1921-07-06	2016-03-06	3664	23200	13200000
George Martin	0.3	1926-01-03	2016-03-08	1746	14800	369000000
Keith Emerson	0.45	1944-11-02	2016-03-11	1629	7170	4370000
Frank Sinatra Jr.	0.4	1/10/1944	2016-03-16	785	5720	549000
Phife Dawg	0.4	1970-11-20	2016-03-22	525	6700	459000
Rob Ford	0.7	1969-05-28	2016-03-22	3201	76300	36300000
Joe Garagiola	0.1	1926-02-12	2016-03-23	577	3240	208000
Garry Shandling	0.5	1949-11-29	2016-03-24	1330	16300	471000
Jim Harrison	0.6	1937-12-11	2016-03-26	432	5110	42900000
Mother Angelica	1.1	1923-04-20	2016-03-27	1107	1590	8530000
Patty Duke	0.2	1946-12-14	2016-03-29	1373	6970	487000
Erik Bauersfeld	0.5	1922-06-28	2016-04-03	122	3	128000
Merle Haggard	0.4	1937-04-06	2016-04-06	1987	22900	436000
David Gest	0.45	1953-05-11	2016-04-12	1151	3750	679000
Chyna	0.1	1969-12-27	2016-04-17	3338	29300	26400000
Doris Roberts	0.2	1925-11-04	2016-04-17	1334	4850	10500000
Prince	0.4	1958-06-07	2016-04-21	10102	2520000	768000000
Isabelle Dinoire	0	"1967"	2016-04-22	336	4450	101000
Billy Paul	0.4	1934-12-01	2016-04-24	355	2560	83400000
Papa Wemba	0.4	1949-06-14	2016-04-24	688	2930	2810000
Afeni Shakur	0	1947-01-10	2016-05-02	736	3220	355000
Jane Little	0.45	1929-02-02	2016-05-15	118	167	174000000
Emilio Navaira	0.45	1962-08-23	2016-05-16	407	1500	232000
Guy Clark	0.4	1941-11-06	2016-05-17	325	7640	57500000
Alan Young	0.2	1919-11-19	2016-05-19	754	4100	160000000
Morley Safer	1	1931-11-08	2016-05-19	514	4360	392000
Nick Menza	0.45	1964-07-23	2016-05-21	478	2320	315000
Muhammad Ali	0.1	1942-01-17	2016-06-03	10909	280000	69300000
Kimbo Slice	0.1	1974-02-08	2016-06-06	4213	13000	540000
Theresa Saldana	0.2	1954-08-20	2016-06-06	238	3170	406000
Gordie Howe	0.1	1928-03-31	2016-06-10	1875	29600	414000
Christina Grimmie	0.4	1994-03-12	2016-06-10	3071	21500	631000
Ron Lester	0.2	1970-08-04	2016-06-17	192	1890	2920000
Anton Yelchin	0.2	1989-03-11	2016-06-19	1473	33400	742000
Ralph Stanley	0.4	1927-02-25	2016-06-23	485	3500	22200000
Bernie Worrell	0.45	1944-04-19	2016-06-24	425	2120	365000
Bill Cunningham	0.9	1929-03-13	2016-06-25	341	6590	21700000
Alvin Toffler	0.6	1928-10-04	2016-06-27	622	3630	2190000
Buddy Ryan	0.1	1931-02-17	2016-06-28	720	8890	25800000
Pat Summitt	0.1	1952-06-14	2016-06-28	1642	36700	491000
Scotty Moore	0.45	1931-12-27	2016-06-28	324	4870	456000
Michael Cimino	0.3	1939-02-03	2016-07-02	936	13900	542000
Elie Wiesel	0.6	1928-09-30	2016-07-02	5637	8960	6560000
Noel Neill	0.2	1920-11-25	2016-07-03	412	1430	510000
Abbas Kiarostami	0.3	1940-06-22	2016-07-04	2071	18500	541000
Garry Marshall	0.3	1934-11-13	2016-07-19	1994	29500	2190000
Mark Takai	0.7	1967-07-01	2016-07-20	215	3710	452000
Tim LaHaye	1.1	1926-04-27	2016-07-25	869	1900	422000
Miss Cleo	0.2	1962-08-12	2016-07-26	936	964	6070000
David Huddleston	0.2	1930-09-17	2016-08-02	294	3520	416000
Pete Fountain	0.45	1930-07-03	2016-08-06	308	1880	516000
Barry Jenner	0.2	1941-01-14	2016-08-08	166	110	945000
Kenny Baker	0.2	1934-08-24	2016-08-13	663	11000	14500000
Fyvush Finkel	0.2	1922-10-09	2016-08-14	250	3440	104000
John McLaughlin	1	1927-03-29	2016-08-16	450	3860	33900000
Lou Pearlman	0.3	1954-06-19	2016-08-19	2169	1860	357000
Toots Thielemans	0.45	1922-04-29	2016-08-22	578	4050	521000
Steven Hill	0.2	1922-02-24	2016-08-23	551	2460	85200000
Sonia Rykiel	0	1930-05-25	2016-08-25	271	95500	8490000
Juan Gabriel	0.4	1950-01-07	2016-08-28	1399	41500	78600000
Gene Wilder	0.2	1933-06-11	2016-08-29	2303	20400	10600000
Jon Polito	0.2	1950-12-29	2016-09-01	389	2300	374000
Jerry Heller	0.3	1940-10-06	2016-09-02	760	2110	473000
Phyllis Schlafly	0.7	1924-08-15	2016-09-05	1939	10700	395000
Greta Z. Friedman	0	1924-06-05	2016-09-08	97	275	1470000
Lady Chablis	0.2	1957-03-11	2016-09-08	266	966	156000
Alexis Arquette	0.2	1969-07-28	2016-09-11	1394	8670	555000
Edward Albee	0.6	1928-03-12	2016-09-16	805	9240	544000
W.P. Kinsella	0.6	1935-05-25	2016-09-16	284	1650	491000
Curtis Hanson	0.3	1945-03-24	2016-09-20	289	10800	3900000
Shawty Lo	0.4	1976-03-22	2016-09-21	1973	23000	518000
Bill Nunn	0.2	1953-10-20	2016-09-24	288	2350	415000
Arnold Palmer	0.1	1929-09-10	2016-09-25	1933	112000	36300000
José Fernández	0.1	1992-07-31	2016-09-25	884	50600	73800000
Tommy M. Ford	0.2	1964-09-05	2016-10-12	387	1590	15600000
Steve Dillon	0.9	1962-03-22	2016-10-22	294	3710	15500000
Leonard Cohen	0.4	1934-09-21	2016-11-07	4814	95100	47100000
Janet Reno	0.7	1938-07-21	2016-11-07	1504	15100	449000
Robert Vaughn	0.2	1932-11-22	2016-11-11	1308	8880	21000000
Leon Russell	0.4	1942-04-02	2016-11-13	1160	12700	28000000
Holly Dunn	0.4	1957-08-22	2016-11-14	227	919	9690000
Gwen Ifill	1	1955-09-29	2016-11-14	853	11100	406000
Sharon Jones	0.4	1956-05-04	2016-11-18	390	20400	61800000
Florence Henderson	0.2	1934-02-14	2016-11-24	1139	15100	18000000
Ron Glass	0.2	1945-07-10	2016-11-25	383	4620	42100000
Fidel Castro	0.7	1926-08-13	2016-11-25	13975	149000	39800000
Grant Tinker	0.3	1926-01-11	2016-11-28	139	1560	460000
Greg Lake	0.4	1947-11-10	2016-12-07	914	9190	48100000
Joseph Mascolo	0.2	1929-03-13	2016-12-08	476	2910	364000
John Glenn	0.8	1921-07-18	2016-12-08	3920	84000	125000000
E.R. Braithwaite	0.6	1912-06-27	2016-12-12	243	378	424000
Alan Thicke	0.2	1947-03-01	2016-12-13	1171	42700	438000
Craig Sager	1	1951-06-29	2016-12-15	930	11800	406000
China Machado	0	1929-12-25	2016-12-18	85	2380	9470000
Zsa Zsa Gabor	0.2	1917-02-06	2016-12-18	2465	25400	403000
George Michael	0.4	1963-06-25	2016-12-25	7025	432000	403000000
Barbara Tarbuck	0.2	1942-01-15	2016-12-26	142	4050	272000
Ricky Harris	0.2	1965-10-05	2016-12-26	157	17600	16100000
Carrie Fisher	0.2	1956-10-21	2016-12-27	3391	348000	51400000
Richard Adams	0.6	1920-05-09	2016-12-27	577	17300	103000000
Debbie Reynolds	0.2	1932-04-01	2016-12-28	2037	95900	27300000
William Christopher	0.2	1932-10-20	2016-12-31	388	9910	193000000

## Sheet: Wiki
Name	Occupation	DOB	DOD	WE	GN	GH
Gene Olaff	0.1	1920-02-23	2017-01-17	41	6	17200
Igor Volk	0.8	1937-04-12	2017-01-03	125	10	414000
Jerzy Kossela	0.45	1942-07-15	2017-01-07	23	2	48700
Milt Schmidt	0.1	1918-03-05	2017-01-04	280	6680	389000
Walt Streuli	0.1	1935-09-26	2017-01-19	21	1	16600
Jimmy Snuka	0.1	1943-05-18	2017-01-15	2024	4470	609000
Pete Watts	0.45	1947-05-13	2017-01-22	195	44	743000
T.K. Whitaker	0.8	1916-12-08	2017-01-09	238	917	441000
Eddie Kamae	0.45	1927-08-04	2017-01-07	93	222	35500
Martin Brandter	0.7	1938-07-03	2017-01-03	31	1	110000
Arthur Rosenfeld	0.8	1926-06-22	2017-01-27	249	162	461000
Babette Cole	0.6	1950-09-10	2017-01-15	98	115	498000
Walter Hautzig	0.45	1921-09-28	2017-01-30	64	199	32200
Alex Jones	1.1	1941-09-18	2017-01-14	34	5760	142000000
Alan Jabbour	0.45	1942-06-21	2017-01-13	63	29	178000
Victor Lownes	0.7	1928-04-17	2017-01-11	203	394	56800
Derek Parfit	0.8	1942-12-11	2017-01-11	378	400	157000
Rosemary Stevenson	0.1	1936-06-02	2017-01-03	24	1	536000
Leonard French	0.9	1928-10-08	2017-01-10	52	228	35300000
Kenny Wharram	0.1	1933-07-02	2017-01-10	60	81	17300
Steve Wright	0.45	1950	2017-01-16	31	399	62400000
Dick Gautier	0.2	1931-10-30	2017-01-13	311	2900	426000
Ann Dandrow	0.7	1936-08-20	2017-01-25	6	300	34300
Carl E. Misch	0.8	1947-11-17	2017-01-04	69	5	374000
Peter Weston	0.6	1944-10-19	2017-01-05	69	45	20400000
Conrad Hilberry	0.6	1928	2017-01-11	52	8	14500
Timothy Well	0.1	1961-02-08	2017-01-09	170	51	104000000
Roy Innis	0.7	1934-06-06	2017-01-08	454	3640	371000
Leonard Linkow	0.8	1926-02-25	2017-01-26	10	145	22300
Géori Boué	0.2	1918-10-16	2017-01-05	40	63	267000
Boris Nikolov	0.1	1929-03-10	2017-01-29	30	1	338000
Rob Stewart	0.3	1979-12-28	2017-01-31	198	8740	38300000
Evelyn Kawamoto	0.1	1933-10-17	2017-01-22	52	4	129000
Greg Trooper	0.2	1956-01-13	2017-01-15	65	197	534000
Teori Zavascki	0.7	1948-08-15	2017-01-19	40	6160	898000
Frank Pellegrino	0.2	1944-05-19	2017-01-31	96	3840	462000
William A. Hilliard	1	1927-05-28	2017-01-16	49	102	679000
Tommy Tate	0.2	1944-09-29	2017-01-20	15	8	806000
Brian Fletcher	0.1	1947-05-18	2017-01-11	81	123	18600000
Steven McDonald	0.7	1957-03-01	2017-01-10	261	2490	29400000
Rolf Noskwith	0.8	1919-06-19	2017-01-03	91	234	5240
Alfonso Wong	0.9	1923-05-27	2017-01-01	165	249	492000
James Fairfax	0.7	1933-03-27	2017-01-11	68	1390	25700000
Red Adams	0.1	1921-10-07	2017-01-18	68	52	71000000
Stuart Timmons	0.8	1957-01-14	2017-01-28	102	132	366000
Margaret Wall	0.7	1941-11-14	2017-01-25	32	6	53200000
Christopher Weeramantry	0.8	1926-11-17	2017-01-05	182	10	33300
Tony Rosato	0.2	1954-12-26	2017-01-10	332	765	320000
Jan Stoeckart	0.45	1927-11-03	2017-01-13	35	3	6040
Dan O'Brien Sr.	0.7	1929-03-26	2017-01-16	49	7060	417000
James S. Vlasto	0.7	1934-06-11	2017-01-19	51	3	35900
Leonard H. Perroots	0.7	1933-04-24	2017-01-29	81	351	3910
Charles Liteky	0.7	1931-02-14	2017-01-20	120	128	13500
Gil Ray	0.4	1956-09-17	2017-01-24	46	9	18500000
Barry Cassin	0.2	1924-11-23	2017-01-14	19	126	232000
Veljo Tormis	0.45	1930-08-07	2017-01-21	112	1990	341000
Sang Chul Lee	0.7	1924-02-29	2017-01-28	38	9	563000
Ronan Fanning	0.8	1941-05-06	2017-01-18	31	170	595000
Antony Armstrong-Jones	0.3	1930-03-07	2017-01-13	847	1290	520000
Harry Mathews	0.6	1930-02-14	2017-01-25	271	91	541000
Chuck Stewart	0.9	1927-05-21	2017-01-20	38	588	16100000
Ruth Samuelson	0.7	1959-11-04	2017-01-23	72	216	361000
Travis Hirschi	0.8	1935-04-15	2017-01-02	18	5	111000
Masaya Nakamura	0.7	1925-12-24	2017-01-22	138	15100	451000
John Watkiss	0.9	1961-07-28	2017-01-20	84	2130	247000
Jewel Plummer Cobb	0.8	1924-01-17	2017-01-01	138	77	150000
Miriam Goldberg	0.6	1916-05-18	2017-01-08	39	10	479000
Bruno Amoroso	0.8	1936-12-11	2017-01-20	35	10	485000
Don Coleman	0.1	1928-05-04	2017-01-30	77	195	53600000
Michael Rainey	0	1941-01-21	2017-01-29	40	32	683000
Peter Lynch	0.8	1964-02-14	2017-01-26	47	142	46600000
Christopher Bland	0.7	1938-05-29	2017-01-28	151	341	685000
Vida Alves	0.2	1928-04-15	2017-01-03	6	121	30400000
Zhou Youguang	0.8	1906-01-13	2017-01-14	420	772	111000
Chuck Canfield	0.7	1932-03-24	2017-01-24	49	2770	383000
Bob McCullough	0.7	Unknown	2017-01-09	36	248	601000
Carmen Contreras-Bozak	0.7	1919-12-31	2017-01-30	134	1	9030
Dick Starr	0.1	1921-03-02	2017-01-18	41	5	11000000

## Sheet: NYT 1
Name	Occupation	DOB	DOD	WE	GN	GH
Étienne Tshisekedi	0.7	1932-12-14	2017-02-01	418	17200	420000
William Kelly	0.6	1937-11-01	2017-02-01	80	8	132000000
Lorenzo Servitje	0.7	1918-11-20	2017-02-03	106	698	346000
Ivor N. Hume	0.8	1927-11-04	2017-02-04	125	206	776000
David Axelrod	0.45	1931-04-17	2017-02-05	246	4660	487000
Thomas Lux	0.6	1946-12-10	2017-02-05	162	660	19400000
Irwin Corey	0.5	1914-07-29	2017-02-06	337	1280	443000
Alec McCowen	0.2	1925-05-26	2017-02-06	333	637	337000
Raymond Smullyan	0.8	1919-05-25	2017-02-06	313	240	150000
Tzvetan Todorov	0.8	1939-03-01	2017-02-07	299	618	492000
Richard Hatch	0.2	1945-05-21	2017-02-07	492	18900	20300000
Hans Rosling	0.8	1948-07-27	2017-02-07	391	37000	535000
Svend Asmussen	0.45	1916-02-28	2017-02-07	111	844	281000
Alan Simpson	0.6	1929-11-27	2017-02-08	50	5150	25000000
Ljubisa Beara	0.7	1939-07-14	2017-02-08	35	220	35000
Peter Mansfield	0.8	1933-10-09	2017-02-08	232	2560	15900000
Barbara Gelb	0.6	1926-02-06	2017-02-09	20	116	1330000
Mike Ilitch	0.7	1929-07-20	2017-02-10	865	14800	418000
Miles Cahn	0.7	1921-04-18	2017-02-10	7	143	366000
Harold Moore	0.7	1922-02-13	2017-02-10	892	937	27900000
Ben Martin	0.9	1930-09-16	2017-02-10	25	7350	253000000
Harvey Lichtenstein	0.7	1929-04-09	2017-02-11	71	379	429000
Al Jarreau	0.4	1940-03-12	2017-02-12	916	30800	741000
Barbara Carroll	0.4	1925-01-25	2017-02-12	76	725	22000000
Ren Xinmin	0.8	1915-12-05	2017-02-12	70	66	78600
Seijun Suzuki	0.3	1923-05-24	2017-02-13	301	8800	406000
Harold R. Denton	0.7	1936-02-24	2017-02-13	71	111	478000
Mostafa El-Abbadi	0.8	1928-10-10	2017-02-13	41	2800	38100
Aileen Hernandez	0.7	1926-05-23	2017-02-13	117	65	430000
Edward E. David Jr.	0.8	1925-01-25	2017-02-13	42	655	89000000
Stuart McLean	1	1948-04-19	2017-02-15	274	2140	7220000
George Steele	0.1	1937-04-16	2017-02-16	607	2890	24300000
Dick Bruna	0.6	1927-08-23	2017-02-16	257	4850	453000
Jannis Kounellis	0.9	1936-03-23	2017-02-16	175	12900	465000
Jerome Tuccille	0.6	1937-05-30	2017-02-16	56	2560	26900
Robert Michel	0.7	1923-03-02	2017-02-17	282	6710	153000000
Michael Novak	1.1	1933-09-09	2017-02-17	287	6090	23000000
Charles L. Bartlett	1	1921-08-14	2017-02-17	66	1020	14000000
James Stevenson	0.9	1929-07-11	2017-02-17	90	2690	36300000
Theodore J. Lowi	0.8	1931-07-09	2017-02-17	120	422	108000
Emmanuelle Khanh	0	1937-10-12	2017-02-17	12	1910	397000
Norma McCorvey	0	1947-09-22	2017-02-18	851	8900	529000
Omar Abdel-Rahman	1.1	1938-05-03	2017-02-18	575	20200	518000
Clyde Stubblefield	0.45	1943-04-18	2017-02-18	232	27000	435000
Richard Schickel	0.6	1933-02-10	2017-02-18	133	5800	299000
Larry Coryell	0.45	1943-04-02	2017-02-19	436	12400	523000
Kaci Kullmann Five	0.7	1951-04-13	2017-02-19	151	1480	143000
Nancy Willard	0.6	1936-06-26	2017-02-19	117	3680	470000
Vitaly Churkin	0.7	1952-02-21	2017-02-20	347	53300	520000
Jamie Fox	0.7	1954-10-30	2017-02-20	79	2560	35800000
Mildred Dresselhaus	0.8	1930-11-11	2017-02-20	256	7350	139000
Kenneth Arrow	0.8	1921-08-23	2017-02-21	623	4850	15900000
Doug Coe	1.1	1928-10-20	2017-02-21	219	3200	497000
Frank Delaney	0.6	1942-10-24	2017-02-21	122	3760	1320000
Desmond Connell	1.1	1926-03-24	2017-02-21	333	4290	493000
Stanisław Skrowaczewski	0.45	1923-10-03	2017-02-21	128	3760	81700
Ed Garvey	0.7	1940-04-18	2017-02-22	124	3240	710000
Eni Faleomavaega	0.7	1943-08-15	2017-02-22	268	1630	67000
Fritz Koenig	0.9	1924-06-20	2017-02-22	78	7270	471000
Alan Colmes	1	1950-09-24	2017-02-23	1300	26200	467000
Bernie Custis	0.1	1928-09-23	2017-02-23	139	6630	79300
Ward J. Chamberlin	0.7	1921-08-04	2017-02-23	23	603	19300000
Horace Parlan	0.45	1931-01-19	2017-02-23	153	9000	189000
Leon Ware	0.4	1940-02-16	2017-02-23	142	19600	601000
Ren Hang	0.9	1987-03-30	2017-02-24	42	69300	19700000
Bill Paxton	0.2	1955-05-17	2017-02-25	1530	1220000	30500000
Neil Fingleton	0.2	1980-12-18	2017-02-25	333	92900	522000						2017-02-04
Boaz Vaadia	0.9	1951-11-13	2017-02-25	149	7660	25900
Dorothy P. Rice	0.8	1922-06-11	2017-02-25	71	2570	30200000
Joseph Wapner	0.7	1919-11-15	2017-02-26	505	27900	453000
Ned Garver	0.1	1925-12-25	2017-02-26	75	5730	160000
Marian Javits	0.7	Unknown	2017-02-28	45	6570	72200
Paul Kangas	1.1	1937-04-14	2017-02-28	145	3660	401000
Nicholas Mosley	0.6	1923-06-25	2017-02-28	222	19600	554000
Spencer Hays	0.7	1936-04-14	2017-02-28	61	3590	543000

## Sheet: NYT 2
Name	DOD	WE
Robert De Vicenzo	2017-06-01	278
Jack McCloskey	2017-06-01	106
Sara Ehrman	2017-06-03	20
Jimmy Piersall	2017-06-03	351
Babatunde Osotimehin	2017-06-04	104
Jack O'Neill	2017-06-02	113
Jeffrey Tate	2017-06-02	146
Peter Sallis	2017-06-02	1035
Roger Smith	2017-06-04	229
Adnan Khashoggi	2017-06-06	854
Sergei Vikharev	2017-06-02	20
Alois Mock	2017-06-01	140
Jack Trout	2017-06-04	122
Charles Simmons	2017-06-01	38
Juan Goytisolo	2017-06-04	231
William Krisel	2017-06-05	48
Glenne Headly	2017-06-08	572
Vic Gold	2017-06-05	76
Adam West	2017-06-09	3403
Andimba Toivo ya Toivo	2017-06-09	181
Ed Victor	2017-06-07	115
Rosalie Sorrels	2017-06-11	117
Charles P. Thacker	2017-06-12	167
Anita Pallenberg	2017-06-13	611
A. R. Gurney	2017-06-13	250
Patricia Knatchbull	2017-06-13	509
Robert S. Leiken	2017-06-07	143
Helen Dunmore	2017-06-05	264
Philip Gossett	2017-06-12	110
Hein Verbruggen	2017-06-14	124
David Fromkin	2017-06-11	222
Helmut Kohl	2017-06-16	1901
John Avildsen	2017-06-16	274
Ernestina Herrera de Noble	2017-06-14	93
Stephen Furst	2017-06-16	367
Bill Dana	2017-06-15	277
Larry Grantham	2017-06-17	129
Prodigy	2017-06-20	2171
Tony DiCicco	2017-06-19	123
Paul Zukofsky	2017-06-06	146
Jerry Nelson	2017-06-10	48
Lawrence Weed	2017-06-03	82
Phyllis A. Kravitch	2017-06-15	74
Robert Campeau	2017-06-12	233
Edit DeAk	2017-06-09	33
Gabe Pressman	2017-06-23	299
Frank Kush	2017-06-22	212
Hans Breder	2017-06-18	129
John Sarno	2017-06-22	263
Elias Burstein	2017-06-17	69
Samuel V. Wilson	2017-06-10	242
Meir Zlotowitz	2017-06-24	108
Richard Benson	2017-06-22	52
Alain Senderens	2017-06-25	48
Margaux Fragoso	2017-06-23	20
Michael Nyqvist	2017-06-27	402
Geri Allen	2017-06-27	308
Michael Bond	2017-06-27	403
Anthony Young	2017-06-27	144
Herve Filion	2017-06-22	92
Ketumile Masire	2017-06-22	278
Dave Semenko	2017-06-29	167
Roger D. Abrahams	2017-06-20	35
Peter Berger	2017-06-27	488
Simone Veil	2017-06-30	395
Herma Hill Kay	2017-06-10	32
Doug Peterson	2017-06-26	77
Darrall Imhoff	2017-06-30	156
Phil Cohran	2017-06-28	93
Morton Cohen	2017-06-12	56
John R. Quinn	2017-06-22	120
Sheila Michaels	2017-06-22	90

## Sheet: Occupation code
Code	Occupation
0	Other
0.1	Sports
0.2	Actor/Actress
0.3	Director/Producer
0.4	Singer
0.45	Musician
0.5	Comedian/Voice Actor
0.6	Literature
0.7	Political (officials, delegates, royalty, etc.)
0.8	Academics (Scientists, researchers)
0.9	Artists/photographers
1	Journalists/Anchors
1.1	Priests/Clerics
